# Supplementary material for: Co-Pyrolysis of Polyolefins and Silicone Rubber: Effects on Mass Balancing, Product Distribution, and Potential Siloxane Recovery
Source: Polymers (Basel). 2026 Apr 18;18(8):989. doi: 10.3390/polym18080989 (PMC13120016; doi:10.3390/polym18080989)
Supplement: Supplementary file 1 [file polymers-18-00989-s001.zip]

Archive with 1 entries (1 files):
- polymers-4251983-supplementary.pdf
